# Supplementary material for: Identification and Characterization of Static Craniofacial Defects in Pre-Metamorphic Xenopus laevis Tadpoles
Source: J Dev Biol. 2025 Jul 25;13(3):26. doi: 10.3390/jdb13030026 (PMC12371963; doi:10.3390/jdb13030026)
Supplement: Supplementary file 1 [file jdb-13-00026-s001.zip]

Archive with 1 entries (1 files):
- jdb-3557942-supplementary.pdf
